# Supplementary material for: Evaluation of Cholera Antigen-Specific Gut-Homing β7-Positive Antibody-Secreting Cells in the Systemic Circulation of Oral Cholera Vaccinees Receiving Doses at Different Intervals
Source: Vaccines (Basel). 2025 Aug 28;13(9):919. doi: 10.3390/vaccines13090919 (PMC12474143; doi:10.3390/vaccines13090919)
Supplement: Supplementary file 1 [file vaccines-13-00919-s001.zip]

Archive with 1 entries (1 files):
- vaccines-3690366-supplementary.pdf
